# Supplementary material for: A Single Nucleotide Variant in the PPARγ-homolog Eip75B Affects Fecundity in Drosophila
Source: Mol Biol Evol. 2023 Jan 27;40(2):msad018. doi: 10.1093/molbev/msad018 (PMC9922802; doi:10.1093/molbev/msad018)
Supplement: msad018_Supplementary_Data [file msad018_supplementary_data.zip]

Archive with 2 entries (2 files):
- 230102_SupplementaryMaterial_Eip75B_MBE.pdf
- Hoedjes_Eip75B_RawData.zip
